# Supplementary material for: Enhanced Li-Ion Rate Capability and Stable Efficiency Enabled by MoSe2 Nanosheets in Polymer-Derived Silicon Oxycarbide Fiber Electrodes
Source: Nanomaterials (Basel). 2022 Feb 6;12(3):553. doi: 10.3390/nano12030553 (PMC8839961; doi:10.3390/nano12030553)
Supplement: Supplementary file 1 [file nanomaterials-12-00553-s001.zip]

Archive with 1 entries (1 files):
- nanomaterials-1553535-SI.pdf
